# Supplementary material for: Diagnostic sensitivity of formalin-fixed faecal microscopy for the detection of soil-transmitted helminths
Source: Trans R Soc Trop Med Hyg. 2025 Feb 8;119(6):596–605. doi: 10.1093/trstmh/traf011 (PMC12138886; doi:10.1093/trstmh/traf011)
Supplement: traf011_Supplemental_Files [file traf011_supplemental_files.zip]

Archive with 3 entries (3 files):
- Appendix 1. BLCM description.docx
- Appendix 2. Detailed results.xlsx
- Appendix 3. Reporting checklists.docx
