# Supplementary material for: Diagnostic sensitivity of formalin-fixed faecal microscopy for the detection of soil-transmitted helminths
Source: Trans R Soc Trop Med Hyg. 2025 Feb 8;119(6):596–605. doi: 10.1093/trstmh/traf011 (PMC12138886; doi:10.1093/trstmh/traf011)
Supplement: traf011_Supplemental_Files [file traf011_supplemental_files.zip › Appendix 2. Detailed results.xlsx]

## Sheet: ModelResults
Worm	Model	Metric	Parameter	lower	mid	upper	rhat	ess
Ascaris lumbricoides	FECT	Prevalence	n.a.	0.4057	0.446	0.4868	n.a.	n.a.
Ascaris lumbricoides	Malachite	Prevalence	n.a.	0.2383	0.2735	0.3111	n.a.	n.a.
Ascaris lumbricoides	McMaster	Prevalence	n.a.	0.2466	0.2822	0.3201	n.a.	n.a.
Ascaris lumbricoides	McMaster2	Prevalence	n.a.	0.334	0.3728	0.4129	n.a.	n.a.
Ascaris lumbricoides	CRS	Prevalence	n.a.	0.4453	0.4861	0.5269	n.a.	n.a.
Ascaris lumbricoides	CRS	Sensitivity	FECT	0.881	0.9176	0.9456	n.a.	n.a.
Ascaris lumbricoides	CRS	Sensitivity	Malachite	0.5041	0.5627	0.62	n.a.	n.a.
Ascaris lumbricoides	CRS	Sensitivity	McMaster	0.5222	0.5806	0.6375	n.a.	n.a.
Ascaris lumbricoides	CRS	Sensitivity	McMaster2	0.7148	0.767	0.8137	n.a.	n.a.
Ascaris lumbricoides	Vague BLCM	Prevalence	n.a.	0.4997	0.5504	0.6015	1.0012	15000
Ascaris lumbricoides	Vague BLCM	Sensitivity	FECT	0.6955	0.7343	0.7747	1.0011	16000
Ascaris lumbricoides	Vague BLCM	Sensitivity	Malachite	0.5414	0.5872	0.6243	1.001	52000
Ascaris lumbricoides	Vague BLCM	Sensitivity	McMaster	0.4981	0.5498	0.5984	1.001	61000
Ascaris lumbricoides	Vague BLCM	Sensitivity	McMaster2	0.6362	0.6936	0.7505	1.0012	10000
Ascaris lumbricoides	Vague BLCM	Covariance	covnAB	0.0001	0.002	0.0039	1.001	95000
Ascaris lumbricoides	Vague BLCM	Covariance	covnAC	0.0001	0.0022	0.0039	1.001	110000
Ascaris lumbricoides	Vague BLCM	Covariance	covnAD	0.0001	0.002	0.0039	1.001	160000
Ascaris lumbricoides	Vague BLCM	Covariance	covnBC	0.0001	0.0022	0.0039	1.001	200000
Ascaris lumbricoides	Vague BLCM	Covariance	covnBD	0.0001	0.002	0.0039	1.001	200000
Ascaris lumbricoides	Vague BLCM	Covariance	covnCD	0.0001	0.002	0.0039	1.001	61000
Ascaris lumbricoides	Vague BLCM	Covariance	covpAB	0.0008	0.0059	0.0116	1.0012	12000
Ascaris lumbricoides	Vague BLCM	Covariance	covpAC	-0.0001	0.0061	0.0127	1.0012	15000
Ascaris lumbricoides	Vague BLCM	Covariance	covpAD	0.0057	0.0101	0.0148	1.001	57000
Ascaris lumbricoides	Vague BLCM	Covariance	covpBC	0.015	0.0204	0.0256	1.0013	7700
Ascaris lumbricoides	Vague BLCM	Covariance	covpBD	0.0101	0.0153	0.0202	1.0012	15000
Ascaris lumbricoides	Vague BLCM	Covariance	covpCD	0.0189	0.024	0.029	1.0011	25000
Ascaris lumbricoides	Vague BLCM	Deviance	n.a.	133.645	141.29	153.875	1.0012	13000
Ascaris lumbricoides	Informed BLCM	Prevalence	n.a.	0.5006	0.5503	0.6008	1.001	80000
Ascaris lumbricoides	Informed BLCM	Sensitivity	FECT	0.6892	0.727	0.7656	1.0012	10000
Ascaris lumbricoides	Informed BLCM	Sensitivity	Malachite	0.5395	0.5854	0.6224	1.001	77000
Ascaris lumbricoides	Informed BLCM	Sensitivity	McMaster	0.4928	0.5432	0.5914	1.001	80000
Ascaris lumbricoides	Informed BLCM	Sensitivity	McMaster2	0.6241	0.6793	0.7331	1.0014	6600
Ascaris lumbricoides	Informed BLCM	Covariance	covnAB	0.0001	0.002	0.0039	1.001	64000
Ascaris lumbricoides	Informed BLCM	Covariance	covnAC	0.0001	0.0022	0.0039	1.0011	32000
Ascaris lumbricoides	Informed BLCM	Covariance	covnAD	0.0001	0.002	0.0039	1.001	80000
Ascaris lumbricoides	Informed BLCM	Covariance	covnBC	0.0001	0.0022	0.0039	1.001	45000
Ascaris lumbricoides	Informed BLCM	Covariance	covnBD	0.0001	0.002	0.0039	1.001	80000
Ascaris lumbricoides	Informed BLCM	Covariance	covnCD	0.0001	0.002	0.0039	1.0011	18000
Ascaris lumbricoides	Informed BLCM	Covariance	covpAB	0.0013	0.0065	0.0123	1.0011	21000
Ascaris lumbricoides	Informed BLCM	Covariance	covpAC	0.0007	0.0068	0.0136	1.0011	23000
Ascaris lumbricoides	Informed BLCM	Covariance	covpAD	0.0058	0.0103	0.0151	1.001	59000
Ascaris lumbricoides	Informed BLCM	Covariance	covpBC	0.0155	0.0209	0.0261	1.0011	20000
Ascaris lumbricoides	Informed BLCM	Covariance	covpBD	0.0102	0.0154	0.0204	1.001	53000
Ascaris lumbricoides	Informed BLCM	Covariance	covpCD	0.0195	0.0246	0.0296	1.0013	8600
Ascaris lumbricoides	Informed BLCM	Deviance	n.a.	133.752	141.44	154.224	1.0012	14000
Hookworm	FECT	Prevalence	n.a.	0.3988	0.439	0.4798	n.a.	n.a.
Hookworm	Malachite	Prevalence	n.a.	0.1822	0.2143	0.2492	n.a.	n.a.
Hookworm	McMaster	Prevalence	n.a.	0.3306	0.3693	0.4094	n.a.	n.a.
Hookworm	McMaster2	Prevalence	n.a.	0.4332	0.4739	0.5148	n.a.	n.a.
Hookworm	CRS	Prevalence	n.a.	0.6404	0.6794	0.7166	n.a.	n.a.
Hookworm	CRS	Sensitivity	FECT	0.5978	0.6462	0.6924	n.a.	n.a.
Hookworm	CRS	Sensitivity	Malachite	0.2708	0.3154	0.3627	n.a.	n.a.
Hookworm	CRS	Sensitivity	McMaster	0.494	0.5436	0.5925	n.a.	n.a.
Hookworm	CRS	Sensitivity	McMaster2	0.6505	0.6974	0.7414	n.a.	n.a.
Hookworm	Vague BLCM	Prevalence	n.a.	0.6356	0.689	0.7416	1.0011	36000
Hookworm	Vague BLCM	Sensitivity	FECT	0.5002	0.5368	0.5753	1.001	100000
Hookworm	Vague BLCM	Sensitivity	Malachite	0.3316	0.3783	0.4228	1.0011	21000
Hookworm	Vague BLCM	Sensitivity	McMaster	0.4678	0.5289	0.5901	1.0011	42000
Hookworm	Vague BLCM	Sensitivity	McMaster2	0.6632	0.7335	0.8045	1.0011	18000
Hookworm	Vague BLCM	Covariance	covnAB	0.0001	0.0096	0.0191	1.0011	31000
Hookworm	Vague BLCM	Covariance	covnAC	0.0004	0.0113	0.0192	1.0012	14000
Hookworm	Vague BLCM	Covariance	covnAD	0.0001	0.0097	0.0191	1.001	93000
Hookworm	Vague BLCM	Covariance	covnBC	0.0004	0.0115	0.0192	1.0011	41000
Hookworm	Vague BLCM	Covariance	covnBD	0.0001	0.0096	0.0191	1.0011	38000
Hookworm	Vague BLCM	Covariance	covnCD	0.0001	0.0096	0.0191	1.0011	18000
Hookworm	Vague BLCM	Covariance	covpAB	-0.0221	-0.0127	-0.0044	1.0013	7600
Hookworm	Vague BLCM	Covariance	covpAC	-0.0234	-0.0138	-0.0045	1.0014	6100
Hookworm	Vague BLCM	Covariance	covpAD	-0.0142	-0.0063	0.0011	1.001	100000
Hookworm	Vague BLCM	Covariance	covpBC	-0.0082	0	0.0077	1.001	50000
Hookworm	Vague BLCM	Covariance	covpBD	-0.0099	-0.0024	0.005	1.0011	24000
Hookworm	Vague BLCM	Covariance	covpCD	0.0292	0.0372	0.0446	1.0014	6800
Hookworm	Vague BLCM	Deviance	n.a.	127.502	135.685	148.887	1.001	47000
Hookworm	Informed BLCM	Prevalence	n.a.	0.6159	0.6645	0.7124	1.001	50000
Hookworm	Informed BLCM	Sensitivity	FECT	0.4576	0.4928	0.5249	1.0011	37000
Hookworm	Informed BLCM	Sensitivity	Malachite	0.3363	0.3826	0.4263	1.0011	24000
Hookworm	Informed BLCM	Sensitivity	McMaster	0.444	0.5011	0.5578	1.001	84000
Hookworm	Informed BLCM	Sensitivity	McMaster2	0.641	0.7056	0.7697	1.0011	30000
Hookworm	Informed BLCM	Covariance	covnAB	0.0001	0.0096	0.0191	1.001	49000
Hookworm	Informed BLCM	Covariance	covnAC	0.0011	0.0133	0.0193	1.0011	32000
Hookworm	Informed BLCM	Covariance	covnAD	0.0001	0.0095	0.0191	1.001	46000
Hookworm	Informed BLCM	Covariance	covnBC	0.001	0.0132	0.0193	1.0012	12000
Hookworm	Informed BLCM	Covariance	covnBD	0.0001	0.0097	0.0191	1.0011	38000
Hookworm	Informed BLCM	Covariance	covnCD	0.0001	0.0096	0.0191	1.0013	7000
Hookworm	Informed BLCM	Covariance	covpAB	-0.025	-0.015	-0.0062	1.0011	17000
Hookworm	Informed BLCM	Covariance	covpAC	-0.024	-0.0144	-0.005	1.0013	8200
Hookworm	Informed BLCM	Covariance	covpAD	-0.0143	-0.0058	0.0024	1.0012	15000
Hookworm	Informed BLCM	Covariance	covpBC	-0.0124	-0.0037	0.0049	1.0012	9800
Hookworm	Informed BLCM	Covariance	covpBD	-0.0112	-0.003	0.0052	1.0012	13000
Hookworm	Informed BLCM	Covariance	covpCD	0.0323	0.0402	0.0478	1.0015	4900
Hookworm	Informed BLCM	Deviance	n.a.	131.352	143.194	160.698	1.001	200000
Trichuris trichuria	FECT	Prevalence	n.a.	0.018	0.0296	0.0459	n.a.	n.a.
Trichuris trichuria	Malachite	Prevalence	n.a.	0.0024	0.007	0.0165	n.a.	n.a.
Trichuris trichuria	McMaster	Prevalence	n.a.	0.1002	0.1254	0.1544	n.a.	n.a.
Trichuris trichuria	McMaster2	Prevalence	n.a.	0.1002	0.1254	0.1544	n.a.	n.a.
Trichuris trichuria	CRS	Prevalence	n.a.	0.1081	0.1341	0.1638	n.a.	n.a.
Trichuris trichuria	CRS	Sensitivity	FECT	0.1395	0.2208	0.3226	n.a.	n.a.
Trichuris trichuria	CRS	Sensitivity	Malachite	0.0178	0.0519	0.1188	n.a.	n.a.
Trichuris trichuria	CRS	Sensitivity	McMaster	0.8635	0.9351	0.9748	n.a.	n.a.
Trichuris trichuria	CRS	Sensitivity	McMaster2	0.8635	0.9351	0.9748	n.a.	n.a.
Trichuris trichuria	Vague BLCM	Prevalence	n.a.	0.0978	0.1236	0.1524	1.001	130000
Trichuris trichuria	Vague BLCM	Sensitivity	FECT	0.061	0.167	0.2715	1.001	210000
Trichuris trichuria	Vague BLCM	Sensitivity	Malachite	0.0068	0.0606	0.141	1.001	190000
Trichuris trichuria	Vague BLCM	Sensitivity	McMaster	0.93	0.9786	0.9988	1.001	210000
Trichuris trichuria	Vague BLCM	Sensitivity	McMaster2	0.9453	0.9898	0.9996	1.0011	20000
Trichuris trichuria	Vague BLCM	Covariance	covnAB	0	0.0119	0.0237	1.0016	4100
Trichuris trichuria	Vague BLCM	Covariance	covnAC	-0.0006	0.0005	0.004	1.001	110000
Trichuris trichuria	Vague BLCM	Covariance	covnAD	-0.0005	0.0011	0.006	1.0011	33000
Trichuris trichuria	Vague BLCM	Covariance	covnBC	-0.0005	0.0008	0.0039	1.001	51000
Trichuris trichuria	Vague BLCM	Covariance	covnBD	-0.0003	0.0015	0.006	1.0011	19000
Trichuris trichuria	Vague BLCM	Covariance	covnCD	-0.0006	0.0003	0.004	1.001	210000
Trichuris trichuria	Vague BLCM	Covariance	covpAB	-0.1953	-0.091	-0.004	1.0015	4600
Trichuris trichuria	Vague BLCM	Covariance	covpAC	-0.0417	-0.0093	0.0006	1.001	210000
Trichuris trichuria	Vague BLCM	Covariance	covpAD	-0.0276	-0.0025	0.0019	1.0011	20000
Trichuris trichuria	Vague BLCM	Covariance	covpBC	-0.0459	-0.0099	0	1.001	150000
Trichuris trichuria	Vague BLCM	Covariance	covpBD	-0.0316	-0.0033	0.0004	1.0011	21000
Trichuris trichuria	Vague BLCM	Covariance	covpCD	-0.0001	0.0022	0.0166	1.001	54000
Trichuris trichuria	Vague BLCM	Deviance	n.a.	102.475	110.029	122.871	1.001	110000
Trichuris trichuria	Informed BLCM	Prevalence	n.a.	0.0904	0.1158	0.1451	1.001	170000
Trichuris trichuria	Informed BLCM	Sensitivity	FECT	0.0779	0.1512	0.245	1.001	210000
Trichuris trichuria	Informed BLCM	Sensitivity	Malachite	0.0077	0.0685	0.1596	1.001	210000
Trichuris trichuria	Informed BLCM	Sensitivity	McMaster	0.8329	0.901	0.9467	1.001	210000
Trichuris trichuria	Informed BLCM	Sensitivity	McMaster2	0.8228	0.893	0.9452	1.001	79000
Trichuris trichuria	Informed BLCM	Covariance	covnAB	0	0.0118	0.0238	1.0014	6400
Trichuris trichuria	Informed BLCM	Covariance	covnAC	-0.0005	0.0025	0.0075	1.001	84000
Trichuris trichuria	Informed BLCM	Covariance	covnAD	0.0004	0.0077	0.0189	1.0011	18000
Trichuris trichuria	Informed BLCM	Covariance	covnBC	-0.0005	0.0024	0.0073	1.001	210000
Trichuris trichuria	Informed BLCM	Covariance	covnBD	0.0006	0.0078	0.0192	1.0011	34000
Trichuris trichuria	Informed BLCM	Covariance	covnCD	-0.0005	0.0024	0.0078	1.001	50000
Trichuris trichuria	Informed BLCM	Covariance	covpAB	-0.2409	-0.1197	-0.0225	1.0014	6500
Trichuris trichuria	Informed BLCM	Covariance	covpAC	-0.0828	-0.0349	-0.0007	1.001	72000
Trichuris trichuria	Informed BLCM	Covariance	covpAD	-0.1113	-0.0355	0.0128	1.0012	14000
Trichuris trichuria	Informed BLCM	Covariance	covpBC	-0.0946	-0.0425	-0.0041	1.001	86000
Trichuris trichuria	Informed BLCM	Covariance	covpBD	-0.1227	-0.0435	0.0044	1.0011	22000
Trichuris trichuria	Informed BLCM	Covariance	covpCD	-0.012	0.0126	0.0525	1.001	60000
Trichuris trichuria	Informed BLCM	Deviance	n.a.	121.12	134.072	150.851	1.001	100000

## Sheet: TopVsBottom
Parasite	Top layer	Bottom layer	n	% total	% increase
A. lumbricoides	0	0	360	0.627178
A. lumbricoides	0	1	52	0.0905923	0.320988
A. lumbricoides	1	0	54	0.0940767
A. lumbricoides	1	1	108	0.188153
Hookworm	0	0	302	0.526132
Hookworm	0	1	60	0.10453	0.283019
Hookworm	1	0	135	0.235192
Hookworm	1	1	77	0.134146
T. trichiura	0	0	522	0.909408
T. trichiura	0	1	0	0	0
T. trichiura	1	0	72	0.125436
T. trichiura	1	1	0	0

## Sheet: TestData
FECT	Malachite	McMaster	McMaster2	A. lumbricoides	Hookworm	T. trichiura
–	–	–	–	295	184	497
–	–	–	+	5	21	0
–	–	+	–	0	0	0
–	–	+	+	6	69	57
–	+	–	–	6	20	0
–	+	–	+	3	9	0
–	+	+	–	0	0	0
–	+	+	+	3	19	3
+	–	–	–	50	79	5
+	–	–	+	21	20	0
+	–	+	–	0	0	0
+	–	+	+	40	78	11
+	+	–	–	9	19	0
+	+	–	+	23	10	0
+	+	+	–	0	0	0
+	+	+	+	113	46	1
